# Supplementary material for: Analysis of PANoptosis-Related LncRNA-miRNA-mRNA Network Reveals LncRNA SNHG7 Involved in Chemo-Resistance in Colon Adenocarcinoma
Source: Front Oncol. 2022 May 12;12:888105. doi: 10.3389/fonc.2022.888105 (PMC9133343; doi:10.3389/fonc.2022.888105)
Supplement: Supplementary file 3 [file Table_1.xlsx]

## Sheet: TCGA
Gene
ABCC13
ABCC6P2
ABHD11-AS1
AC002511.1
AC002511.2
AC003965.2
AC004080.2
AC004233.2
AC004707.2
AC004990.1
AC005180.1
AC005180.2
AC005256.1
AC005332.6
AC005392.2
AC005520.4
AC005550.2
AC005674.1
AC005696.1
AC006333.1
AC007099.1
AC007114.1
AC007128.1
AC007182.1
AC007384.1
AC007405.4
AC007556.1
AC007637.1
AC008267.5
AC008494.3
AC008735.2
AC009065.3
AC009065.6
AC009093.3
AC009133.1
AC009163.6
AC009407.1
AC009506.2
AC009509.2
AC009686.2
AC010442.1
AC010503.5
AC010719.1
AC010761.1
AC010998.3
AC011472.4
AC011523.1
AC012085.2
AC015813.1
AC015908.2
AC015908.3
AC015922.2
AC015922.3
AC016027.1
AC016355.1
AC016394.3
AC016727.1
AC016735.1
AC016888.1
AC018521.6
AC018647.2
AC020659.1
AC020779.2
AC020907.4
AC020916.1
AC020978.4
AC021218.1
AC021683.1
AC022034.1
AC022075.1
AC022509.3
AC022613.1
AC023157.3
AC024941.2
AC025265.3
AC025580.1
AC025857.2
AC026336.3
AC026401.3
AC026461.4
AC027307.2
AC027601.1
AC036108.3
AC037198.2
AC040977.1
AC053503.3
AC055717.2
AC064807.2
AC068189.1
AC068338.2
AC068722.2
AC069549.1
AC073050.1
AC073283.2
AC073611.1
AC073869.1
AC073896.2
AC078860.2
AC078993.1
AC080112.2
AC083809.1
AC083900.1
AC087277.2
AC087379.1
AC087379.2
AC090114.2
AC090116.1
AC090152.1
AC090579.1
AC091182.2
AC092287.1
AC092535.5
AC092718.4
AC092723.1
AC092834.1
AC093010.3
AC093278.2
AC093607.1
AC093620.1
AC093627.6
AC093673.1
AC096751.2
AC096772.6
AC097468.3
AC098484.1
AC098934.1
AC099568.2
AC099850.4
AC104083.1
AC104819.3
AC104823.1
AC104825.1
AC104958.2
AC105219.2
AC105399.1
AC105460.1
AC105942.1
AC106739.1
AC106772.2
AC106900.1
AC107959.3
AC108134.3
AC108865.1
AC110995.1
AC120498.10
AC123023.1
AC123912.4
AC124067.2
AC124067.4
AC124248.1
AC124319.1
AC124798.1
AC126178.1
AC129507.2
AC130371.2
AC131009.3
AC131097.2
AC132938.4
AC133552.5
AC133644.2
AC136475.3
AC138207.5
AC138207.8
AC139769.1
AC144831.1
AC243960.1
AC243964.3
AC254629.1
ACTG1P22
ADAMTS9-AS1
ADCY6-DT
AF001548.1
AF064858.11
AF131215.5
AFAP1-AS1
AGAP2-AS1
AL022318.1
AL031775.2
AL049555.1
AL049597.2
AL049836.1
AL109615.3
AL109936.3
AL117382.2
AL121790.2
AL121832.1
AL121832.2
AL121899.1
AL122023.3
AL132642.1
AL133355.1
AL133370.1
AL133371.2
AL135905.1
AL136084.3
AL136531.2
AL138995.1
AL139089.1
AL139246.3
AL157935.3
AL158071.1
AL158837.1
AL161431.1
AL161785.1
AL162171.1
AL162231.2
AL162413.1
AL162424.1
AL162582.1
AL163953.1
AL353150.1
AL353801.1
AL354836.1
AL355312.4
AL355607.1
AL356299.3
AL357054.4
AL357140.2
AL359711.2
AL359881.1
AL365181.3
AL365226.1
AL365361.1
AL390719.2
AL391056.1
AL391244.2
AL451042.1
AL451042.2
AL512363.1
AL590483.1
AL592546.2
AL596223.1
AL596244.1
AL645568.1
AL645933.3
AL662844.4
AL691432.2
AL691482.4
AL772337.1
AL928768.3
ANKRD36BP2
AP000769.1
AP000866.2
AP001107.5
AP001107.9
AP001160.3
AP001542.3
AP001554.1
AP001610.3
AP001627.1
AP002387.2
AP002498.1
AP002761.4
AP003071.4
AP003352.1
AP003486.1
AP005233.2
ASMTL-AS1
ATP2A1-AS1
B3GALT5-AS1
B4GALT1-AS1
BAIAP2-DT
BBOX1-AS1
BX255925.1
BX284668.5
BX470102.1
C17orf77
C2orf27A
C5orf66-AS1
CA3-AS1
CASC19
CASC21
CASC8
CCAT1
CDKN2B-AS1
CELP
CLCA4-AS1
CMAHP
CRIM1-DT
CRNDE
CRYZL2P
CXCR2P1
CYP2B7P
CYTOR
DDN-AS1
DGUOK-AS1
DLGAP1-AS2
DPP10-AS1
DRAIC
DTNB-AS1
EDIL3-DT
ELFN1-AS1
EMSLR
EPB41L4A-DT
EPCAM-DT
EPS15-AS1
ERVH-1
FAM160A1-DT
FAM222A-AS1
FAM30A
FENDRR
FER1L4
FEZF1-AS1
FGD5-AS1
FGF14-AS2
FIRRE
FOXP4-AS1
GAS5
GAS6-AS1
GATA2-AS1
GAU1
GGTA1P
GIHCG
GTF2IP13
GVINP1
H19
HAGLR
HAND2-AS1
HEIH
HHIP-AS1
HLA-DRB6
HMGB1P5
HMGN2P46
HOTAIRM1
HOTTIP
HULC
ID2-AS1
KANSL1-AS1
KBTBD11-OT1
KCNJ2-AS1
LA16c-380H5.3
LA16c-380H5.4
LHFPL3-AS2
LINC00261
LINC00294
LINC00324
LINC00390
LINC00460
LINC00513
LINC00526
LINC00582
LINC00641
LINC00654
LINC00659
LINC00667
LINC00668
LINC00847
LINC00858
LINC00920
LINC00940
LINC00955
LINC00974
LINC00992
LINC00996
LINC01023
LINC01082
LINC01124
LINC01133
LINC01232
LINC01234
LINC01315
LINC01351
LINC01356
LINC01357
LINC01389
LINC01411
LINC01475
LINC01559
LINC01569
LINC01594
LINC01605
LINC01612
LINC01614
LINC01637
LINC01645
LINC01687
LINC01703
LINC01705
LINC01748
LINC01752
LINC01781
LINC01811
LINC01819
LINC01836
LINC01843
LINC01871
LINC01954
LINC01975
LINC01978
LINC02000
LINC02012
LINC02023
LINC02038
LINC02057
LINC02163
LINC02253
LINC02320
LINC02362
LINC02381
LINC02418
LINC02441
LINC02487
LINC02490
LINC02535
LINC02563
LINC02568
LINC02577
LINC02595
LINC02604
LINC02747
LINC02829
LPP-AS2
LRRC37A16P
MAFG-DT
MAGI2-AS3
MAGOH2P
MALAT1
MANCR
MBNL1-AS1
MCF2L-AS1
MELTF-AS1
MHENCR
MINCR
MIPEPP3
MIR1-1HG-AS1
MIR17HG
MIR194-2HG
MIR22HG
MIR3142HG
MIR3150BHG
MIR3936HG
MIR4435-2HG
MIR503HG
MNX1-AS1
MROCKI
MST1L
MT1DP
MT1L
NALT1
NAPSB
NCF1B
NKILA
NMRAL2P
NOC2LP1
NPY6R
NRSN2-AS1
NSUN5P1
OIP5-AS1
OR2S1P
OR7E14P
PCED1B-AS1
PDCD4-AS1
PGM5-AS1
PLBD1-AS1
PLEKHA8P1
PPP1R14B-AS1
PRKAG2-AS1
PRRT3-AS1
PSMD10P2
PSMG3-AS1
PTMAP5
PTOV1-AS2
PVT1
RARA-AS1
RASA4CP
RHPN1-AS1
RNASEH1-AS1
RP1-193H18.2
RP11-1055B8.9
RP11-160O5.1
RP11-164P12.4
RP11-167N24.6
RP11-199F11.2
RP11-268J15.5
RP11-394O4.5
RP11-401P9.4
RP11-435O5.2
RP11-467J12.4
RP11-524D16__A.3
RP11-706O15.1
RP11-855A2.5
RP5-1011O1.2
RP9P
RTCA-AS1
RUSC1-AS1
SATB2-AS1
SCARNA9
SEMA6A-AS2
SERTAD4-AS1
SFTA1P
SH3PXD2A-AS1
SLC12A9-AS1
SLC25A25-AS1
SLC9A3-AS1
SLCO4A1-AS1
SMIM2-AS1
SMIM25
SNHG1
SNHG11
SNHG12
SNHG15
SNHG16
SNHG17
SNHG20
SNHG25
SNHG3
SNHG32
SNHG4
SNHG6
SNHG7
SORD2P
SPINT1-AS1
SVIL-AS1
TFAP2A-AS1
TMEM147-AS1
TMEM191A
TMEM220-AS1
TMEM231P1
TNFRSF14-AS1
TP53TG1
TP73-AS1
TRIM52-AS1
TRPC7-AS1
TRPM2-AS
TUSC8
U91328.1
UBXN10-AS1
UCA1
USP30-AS1
VPS9D1-AS1
ZBED5-AS1
ZDHHC8P1
ZFAS1
ZNF271P
ZNF542P
ZNF667-AS1
ZNF710-AS1
