# Supplementary material for: Analysis of PANoptosis-Related LncRNA-miRNA-mRNA Network Reveals LncRNA SNHG7 Involved in Chemo-Resistance in Colon Adenocarcinoma
Source: Front Oncol. 2022 May 12;12:888105. doi: 10.3389/fonc.2022.888105 (PMC9133343; doi:10.3389/fonc.2022.888105)
Supplement: Supplementary file 4 [file Table_2.xlsx]

## Sheet: GSE89393
gene
ZG16
PIGR
AQP8
CA1
SLC26A3
GUCA2B
DES
CLCA4
CA4
MYH11
CEACAM7
IGJ
CLCA1
CHGA
ACTG2
CA2
CD177
ADH1C
LYPD8
MS4A12
MUC2
BMP3
TMIGD1
VCL
SLC4A4
NKX2-3
SCARA5
SYNM
ITLN1
NXPE4
LMOD1
PGM5
GUCA2A
SCNN1B
GLP2R
ATP1A2
CXCL14
GREM2
FOSB
FCGBP
CCL28
PADI2
OTOP2
CHRDL1
BEST4
NXPE1
LMO3
CNN1
CLEC3B
NEGR1
SPARCL1
CLMP
DPT
VSIG2
INSL5
CHP2
MFSD4
MUC4
EPHA7
B4GALNT2
RASD2
PLAC8
NR3C2
ASB2
FBLN2
SLC51B
FAM107A
PGM5P2
HEPACAM2
SST
SELENBP1
DMD
SLC17A4
SULT1B1
CA7
PLIN4
PTN
HPGD
MYOCD
MFAP4
JPH2
TP53INP2
ANPEP
GNAO1
HSPB6
FOXF1
MRGPRF
GCG
MAMDC2
ADH1B
MAB21L2
SI
B3GALT5
UGT2B17
RIMS1
DHRS9
SOX10
ZBTB7C
TACR2
PPARGC1A
C11orf86
TCF21
OLFML2A
MOB2
CDKN2B
PCK1
PDK4
GBA3
ADTRP
METTL7A
CADM3
FABP4
SPIB
PARM1
ABCA8
TMEM236
IL1R2
BEST2
NCAM1
AOC3
AHCYL2
LDHD
LOC401093
STMN2
SDPR
MS4A8B
LRRC19
TNXB
ADAM33
MT1M
KCNMB1
HSPB7
SOSTDC1
SLC26A2
PCDH7
FBLN1
PKIB
MATN2
ABI3BP
GFRA1
MRVI1
ENTPD8
NEXN
LGALS9B
SYNPO2
LIMS2
OGN
CWH43
B3GNT6
CLDN8
CNTFR
ITM2C
CHAD
MYL9
CASQ2
TSPAN7
HHLA2
SLIT3
ADCY5
DDR2
MYLK
MUC12
RGS5
PDGFRA
DTNA
ALPI
SCIN
DAAM2
VSTM2A
CES3
C16orf89
TPH1
MIR143HG
SFRP1
GRIK3
SECTM1
PRIMA1
TOX
SCARA3
FLNC
ADAMDEC1
SLC30A10
SLCO2A1
NTN1
FOXF2
SSPN
ANO5
DUSP1
LGALS9C
MMP28
HOXD-AS1
SPON1
LPAR1
SCN7A
PRKAR2B
P2RX1
GNG7
ZBTB16
SPEG
LYVE1
PCDH18
KLF9
BCAS1
GGT6
HLF
POU2AF1
SCUBE1
SRPX
PRUNE2
WNT2B
FOXP2
FGL2
EDIL3
PRKACB
CACNA1H
B3GALT1
FRMD1
RNF150
HSD17B2
GLI3
TAGLN
NSG1
ST6GALNAC6
TMEM220
ITIH5
ADAMTS1
CCL11
CRYAB
CA12
MOGAT2
WFDC1
TRPM6
UGT1A10
GCNT2
RGMA
KANK2
FOS
AKR1B10
BTNL8
PBLD
GNE
BMP5
ZEB1
NRXN1
PROM2
SOGA2
PI16
SLC9A2
ARHGAP44
RBPMS2
LRRN4CL
MPZ
ANGPTL1
FGF2
TMTC1
SLC16A9
EML1
FAM46C
PDE4D
HPSE2
PLAT
CLU
CPM
ITGA8
ACACB
FAM189A2
SYNPO
MT1E
GNAL
SETBP1
JAM2
POPDC2
SEPP1
MEP1B
MEIS1
ST5
FMO5
COL28A1
PDZRN3
GPT
CCDC69
LPHN3
KLF4
PTGDR2
CHGB
TMEM72
PDE3A
CPED1
PIGZ
PRSS12
CLDN23
FRMD3
IRF4
MFAP5
BMP2
CLIP3
ATP2A3
CSRP1
NAALADL1
PID1
TNXA
ITM2A
LGI4
CTSG
FMN2
PRKG2
GALNT12
BEX4
PCSK5
PGM5-AS1
PPP2R3A
RBM24
THBS4
S100B
RSPO2
FER1L6
COL6A2
HAPLN1
CD163L1
BEX2
CYGB
SCGB2A1
CSPG4
CTSE
ATF3
CYBRD1
COL4A5
BOC
GPM6A
FAM5C
KIAA1211
EDN3
DPP10
MSRB3
RHBDL2
ABCG2
FILIP1
TSPAN11
TMCC3
AGPAT9
COL14A1
SNCG
CYR61
MAOA
HRASLS2
FGF7
ENTPD5
MAL
ZSCAN18
ADIPOQ
SDK1
EPB41L3
SSBP2
SULT1A2
INSC
KIAA0513
SMPDL3A
DMPK
PYGM
PRICKLE2
OSR1
SLC25A23
EDNRB
CSDE1
PLSCR4
FAM129A
DGKG
SMIM5
C1orf115
RYR3
VSTM4
HAND2
SMTN
ADAMTSL1
METTL24
DCN
PDZRN4
PDCD4
TMOD1
KIAA0408
MZB1
TPM1
COL6A1
PDE5A
SEMA6A
LRRC31
PBX1
DHRS11
CPA3
FAM135B
MAPK10
GSN
C3orf70
PTCHD1
ARHGEF25
TMEM56
ETFDH
TCEA3
CKB
SLC2A4
CBX7
CD79A
MMP2
REP15
C7
SEMA3E
C5orf4
PTPRS
PLEKHH2
CADM2
NOVA1
PLIN1
GNG2
CHST5
STARD9
RBMS3
SLC28A2
FBXO32
SGCD
OSBPL1A
MCOLN2
LPP
FRZB
CPE
C4orf34
BHLHE41
SCUBE2
GAS7
EPB41L2
LTBP4
FXYD6
SCN9A
TMEM35
PTGS1
RBFOX3
PRPH
PEG10
TTLL7
LAMA4
F13A1
MUSTN1
ZC3H12C
AFF3
PPAP2A
CPXM2
PITPNM3
EIF4E3
STOX2
SLC1A1
STON1
NPY6R
PPP1R14A
ACVRL1
OLFML3
ACHE
MUSK
ROR1
ARHGAP20
TRHDE
PNPLA7
JAM3
TSPAN2
DCLK1
PHLPP2
PLCE1
NR4A1
TNFRSF17
FAT4
BNC2
SOX15
GOLM1
WDR78
TMOD2
TMEM100
TMEM171
EGR1
KCNN3
CAPN9
VIP
TINAG
DST
GRAMD3
PKIG
PBXIP1
MIR22HG
CCDC68
TTC28
DKK3
LOC100505989
ACADS
SYNE1
FOXF1-AS1
FBXL7
SFRP2
MCAM
FAM149A
NBPF1
ANTXR2
RDH5
NTRK3
CCDC48
TRANK1
STBD1
LGALS2
IQGAP2
EBF1
TLR3
RAB27A
MBD5
DACT3
CNTNAP3
SOBP
FAM114A1
LDB3
MCC
PCDH20
PALLD
PLP1
CNTN3
MEIS2
PER3
LRRC66
P2RY1
CPNE8
LEPREL1
CDH19
PFN2
FAM134B
NAAA
NFASC
TPSG1
SLC22A17
MB
SCGN
ZCCHC24
LILRB5
FXYD3
HR
PDGFD
GFRA3
ATP13A4
RNF152
GDPD3
EPHX2
FGF10
C4orf19
SNED1
GFRA2
KAT2B
FNBP1
CILP
KIT
PTGDR
CCDC7
AKAP12
DISP2
PTGER4
CD69
WSCD1
LOC100505633
RETSAT
BTNL9
CLIC6
TXNIP
ARHGAP10
P2RY14
FAM150B
PI15
DSEL
GSTM2
RAB23
ABCC13
ADAMTS8
CXCL12
CFL2
SEMA3G
REEP1
PER1
AQP7
TRIM40
AQP1
SLC30A4
KCTD9
VWA5A
AKT3
TMEM246
FAM46A
BVES
CCBE1
CYP26B1
CFD
DNAJB5
STK33
FLJ46446
MGLL
PRKG1
CD209
HHIP
RGS2
ENPP3
BTG2
GLT8D2
ZNF536
SALL1
GULP1
CACNB2
CLEC10A
IGF1
PGR
SLITRK6
PTGS2
RASSF8
PRKCDBP
C16orf45
FAM151A
THRB
EPHX1
NAT1
DTX3
CYS1
OLFM1
CD36
EVC2
PRKAA2
FHL5
CD160
WWTR1
PALM
DNASE1L3
RAB6B
RNF125
CCL13
TNFSF10
C8orf4
ITGA7
FAIM2
FCRL5
ITGB3
CAMK4
ANGPTL2
EHD2
PIRT
ADAMTSL3
CASP7
KIF5C
CNTNAP3B
ST8SIA1
TCF7L1
KIF13B
RXRG
COLEC12
CES2
GPX3
MPV17L
MYOM1
CBFA2T3
NDRG2
CCNG2
ARMCX1
RSPO3
MYOC
SEMA3B
IL6R
RNASEL
PDZD3
LOC100127983
F3
WBSCR17
PLCL2
MAOB
KIAA1614
TCN2
C10orf54
PPARGC1B
ATP2B4
TMEM82
EYA2
FERMT2
CDKL1
TSC22D3
HPGDS
ZFP36
PLVAP
TRIM9
BDKRB2
SYTL4
SLC24A3
TGFBR3
C2orf40
HECTD3
SGCE
SYNC
MOCS1
CTSF
CAP2
TMEM253
SIPA1L2
DPY19L2
ENPP2
PTBP2
PAMR1
A4GALT
CCDC25
CACNA2D1
SPECC1
MN1
KITLG
CDC42EP3
NXPH3
PLAC2
ATP8A1
BAI3
LRFN5
HOXD8
KIF5A
TEF
TRPA1
CXXC1
WNT9A
SYNGR1
TMEM47
STOM
ADCYAP1
MADCAM1
XKR4
VAMP2
RASGRP2
SVEP1
DNAJB4
STEAP4
FAM177B
ANKRD20A4
AHNAK
SLC9A9
TLL1
PLCD4
UCHL1
GNAI1
NOV
SGCA
SCD5
TRIM36
PHYHD1
GPR155
PEX26
SGSM1
DFNB31
KCNK3
PPP2CB
NFATC4
NBEAL1
ITPR1
ACAT1
EDN2
HOXD1
CPQ
GLIPR2
ANK2
HIGD1A
ZZEF1
KHDRBS2
HSPA1A
CYP2B7P1
NHSL2
KLRD1
KLF2
FBN2
ACADM
LURAP1
ARHGEF26
JAZF1
OLFML1
UST
PRKAG2
ZNF471
TUBB6
UBE2QL1
MRAP2
ABHD3
UGP2
FZD4
BMP6
VILL
LGI1
LOC389023
A2M
BTC
ASPA
KLF6
BTBD3
TTC22
PELI2
CMBL
CATSPERB
AMPD1
CAPN5
ENTPD3
CADM1
TP53INP1
LRCH2
ASAP3
GALNTL2
AIF1L
PACSIN2
CDC14A
PTPLAD2
LIMCH1
C1orf21
SEMA3D
ZNF132
NFIB
NDN
C15orf59
ZFP3
ZNF793
PPM1L
ZER1
FKBP1B
HS3ST6
SLC2A13
FRRS1L
PPP1R9A
TRPC6
RECK
NRG1
PPP1R3C
FBLN5
CNST
MIER1
BAG2
SERTAD4
AVPR1A
LIX1L
AFAP1L2
GPD1L
FEZ1
NID1
LONRF2
NFKBIZ
FGF9
EFS
CORO6
BCHE
REEP2
EPB41L5
RCSD1
NEDD4L
GHR
TUSC3
FRRS1
UGDH
ABCA6
MEF2D
GATA2
CSRNP3
PRRT2
FAS
FAM189A1
GLRA2
GSTM5
CNTN4
GSTM3
CEP85L
CCL21
STX19
PDE7B
HSPA2
PTGFR
TLE4
MST1P2
KLRK1
PDE3B
NBEA
NEU4
CAPN2
PINK1
COL4A6
IGFBP3
FAM65C
CACNB1
CEP70
RNF112
ABHD5
SFMBT2
GABARAPL1
NDNF
COL21A1
RUNDC3B
SLC22A5
ZNF655
PHLDB2
MS4A2
SHISA9
FRMD6
SSC5D
EMID1
SH3BGR
SLC18A2
CNRIP1
LANCL3
ARRDC4
CTNNA3
GNA11
COL9A2
TNFRSF13B
OBSCN
IFFO1
SLC9A1
FOLR2
ADCY9
SUN2
RET
ECHDC1
FHL1
FAM13C
TCF4
RASD1
SOD3
FAM131A
PTPRZ1
ZNF676
ABCA10
ANKRD35
SLC22A23
PRRT1
FAM198A
ZNF727
NPR1
BTN3A2
EXD3
KIAA1671
SOX6
ARHGEF37
PARVA
TENC1
CAV1
JOSD1
PCDH19
RERG
EPB41L4A
MIER3
PEAK1
CTSO
ANKRD12
NFIC
APPL2
VIPR2
ZNF575
SULT1A1
CD34
KLF15
HDC
PLCD1
DNER
PAM
MYO1C
TSHZ3
FABP2
EFCAB13
RAMP3
SDK2
CNTN1
PTPRM
NPY1R
SLC15A2
TRPV3
CSRP2
NRG4
ANGPT1
AGFG2
NCALD
CMA1
PPP1CB
TMEM150C
NLGN3
CROT
LIMA1
HRASLS5
SLC41A2
S1PR1
CAV2
PDE2A
BCL2
44628
CPEB1
TCP11L2
FGF13
BMX
ANKRD36BP2
HOXB2
RGL1
RARRES2
NEFM
LOC100128252
C11orf54
ABCA9
KATNAL1
LURAP1L
SCRG1
DENND5B
APC
ANGPTL7
MOB3B
TLCD2
MAN1A1
CDKN1A
CNTNAP1
FAM8A1
AKAP5
CMAHP
DPF3
AKAP6
APBB1
MPC1
MXD1
TSPAN3
FBXL22
ZNF264
PTPN21
PTPRC
ENTPD4
ADAMTS19
TDP2
SYNE3
GAB1
PINLYP
PDLIM2
SPTLC3
LARGE
PLN
BTD
CRAT
IL11RA
ADD1
ANKRD44
PJA2
PDE4B
PTGER2
ECI2
EFCAB4B
SYT15
ACAA2
CRABP1
PPP1R12A
C10orf108
ZNF483
EHBP1L1
RIMS3
SHROOM3
FAM160B2
C5orf30
SCN2B
EPHA4
KCNG1
CYB5D2
ADCY2
RAP1A
RND2
DIXDC1
TBC1D10A
FAM47E
SHE
MAN1C1
TMEM61
MAST2
LRRK2
RARRES3
SYT10
LINC00092
GPR110
RNF103
WDR17
SNPH
CNR1
SUCLG2
TENM3
PPAP2B
RGS13
SLC17A8
ANO10
TOM1L2
TMEM231
BPNT1
ZNF385D
FIGN
TMEM59
CTSK
SMARCA1
BEND5
FAM117A
GJA1
FMOD
C17orf103
SLC16A14
SLMAP
LAG3
CASZ1
GPRC5B
CDK20
FAM212B
C16orf5
PIP5K1B
TUB
NLGN4X
FOXO4
PTGER3
KIAA0430
WISP2
INCA1
CNKSR3
TOB2
DPYD
HKR1
SGMS2
FBLIM1
NEURL1B
MAGI2
CROCCP3
BSG
TTLL6
DNALI1
ASTN2
ZEB2
LUZP2
VPS4B
RILP
ATP1A3
ATOH8
FAM50B
ZNF718
ACADVL
LTC4S
ZFYVE28
HTR4
FIGF
PLAC9
AXL
TACC1
CYYR1
ADHFE1
AUTS2
MIR497HG
BSDC1
C1QTNF7
KLRC3
SCN4B
DENND2A
RAB3A
ABHD4
WNT5B
ATP5A1
THBS1
SGCB
RNF180
DUSP26
PMP22
PRF1
C7orf41
FAM184A
GFI1
PHYH
MLPH
MLXIP
ANO7
SYT11
EMILIN1
FAM171B
HSD17B11
GOLPH3L
YPEL5
IMPA1
CREBRF
HOXD9
SEMA6D
DHDDS
GALNTL1
GIMAP7
CASD1
VAT1L
LYST
PALMD
KLC4
PCDHGB7
KLF8
FKBP5
LRRTM1
BMF
ABCB11
PPIC
TMEM232
MAGI3
ATG4A
SPG20
PCSK2
C7orf10
GIMAP8
SLIT2
ARHGEF6
CAND2
ADCYAP1R1
MPPED2
SLC5A11
MARCKS
ARHGAP24
RASL12
KBTBD12
STAB1
MAGI1
COL19A1
PHOX2B
ATG16L2
AMICA1
RASGEF1C
AR
CHMP7
C1QTNF9
HCFC2
RNF185
SYP
FCER1A
ZNF528
ANKS1B
BMPER
ITPKB
LOC100216001
TCP11L1
GBP2
FAM161B
GNG12
RGS9
PGM1
PLCG2
TRIOBP
TARP
LDLRAD4
ARMCX2
PAIP2B
TMEM25
RAVER2
TMEM132C
ICAM3
TAF13
DOC2B
GOLGA3
MAP3K13
ZDBF2
KLK15
C2orf88
RAB30
GNAQ
SMPD1
PRKAG2-AS1
RABGAP1
KCNJ2
SPPL2A
IDH3A
CDKN1C
REM1
AMT
C1QTNF3
SLC25A20
NCF4
NKAIN3
AKAP9
PTK2B
SLC25A4
APOBEC3D
CYP4B1
AK5
TMCC2
CNTLN
ZFP106
RHOU
JUND
STPG1
TET2
KIRREL3
SLC35F1
LUZP1
NFIA
CCBP2
ZNF521
MAF
ZNF256
PDE8B
ACOX1
CDC42BPA
PYGO1
TWSG1
DLL1
NFE2L1
TEK
SEC62
CHRNA1
WBP5
ERMAP
PREX2
C1QTNF2
LINC00667
EGFLAM
ARHGAP28
FAM73B
SRPK3
PCM1
NEK11
CD1D
TRPC1
TPK1
PLCL1
PMP2
EDEM3
CCL23
NR3C1
NRG2
FEM1C
TBCEL
DDX60
TEX9
HSPB2
EXOC6B
PPM1A
NDRG4
ADAMTSL4
AGL
SMCHD1
TNK1
LOC375295
SGSM2
FAM109B
C4orf29
MSRA
ZFP91
LGR4
ADH5
FLT3LG
SORCS2
VWF
GRIN2A
SV2A
CNGA3
PARD6G
SRSF5
TNFAIP8L3
WDR7
IL6ST
MTSS1
VAPA
RNF144A
ZDHHC2
FAM162A
STIM1
RHOC
SLC26A10
TANC2
ZNF835
TREH
GABRB3
HMP19
AGXT2L2
GRID1
ENDOD1
GFOD1
HEATR8
KLRC2
TMEM71
CHMP3
EFNA5
SLC35A1
SIGLEC6
ANKRD13A
ELMSAN1
UNC5C
ZFYVE1
LOC100130872
TRIM58
PLXNA4
FRYL
NEFL
ALAS2
ANKRD50
IPP
CRIP2
TMEM140
WASF2
ARV1
RNF11
MIB2
C18orf32
CAPN3
SP100
STPG2
PCSK1
KIAA1737
TAPT1
CAMK2N1
SMARCD3
SYNRG
HPCA
OMA1
SH3RF1
SLC25A16
ZNF257
HDAC9
SMAP2
ZYG11B
UAP1
NEO1
ATP6V1G2
CA10
ATP8B2
C1orf226
PRDX6
CAP1
ZNF280D
ARFIP1
MEGF10
TBL1X
GNG11
ZMIZ1
RGS11
ERC1
DOLPP1
ALDH1L1
LINC00665
LPHN2
WLS
SYN2
CYP4V2
ACO2
PDGFA
MYRIP
INSR
BTBD10
CHP1
CAST
SLC16A2
GRIP1
PDK2
SYDE2
TRAK1
HMBOX1
DMXL1
GGT8P
FHOD3
LDB2
GAP43
HLX
KCNH1
ATP2B1
TRAK2
ASXL3
APBB3
ARL4D
GPR63
ATRNL1
FLJ36000
GPRASP2
ADCY6
COL5A3
EMP1
GINM1
LOC729950
STAM2
MAATS1
BAIAP2-AS1
DAB2IP
FAM162B
CALM1
TRIM23
TRERF1
AQPEP
KL
ZNF518A
NGFRAP1
TXNDC15
HERC3
MEGF8
SYT4
ROGDI
SLC25A30
DYNC2H1
SDF4
FAM118B
F2RL3
TBC1D9
NEK7
CMPK1
PTPRF
OXCT1
MARC2
GSR
EBF3
STX12
KLRC4
SYNJ2BP
C17orf97
TMEM132B
CPT2
FAM114A2
AK1
PRRG3
ART3
SLC26A7
MAP3K12
KLHL20
CALM2
FOSL2
PRKACA
OSBPL7
MYO9A
GPR133
PHLDB1
HBP1
GAS2L1
GPRASP1
FES
FAM214A
TRIM3
NUDT16
KIAA1161
USP51
NUCB2
OCEL1
PDE8A
DIRC3
LAMA3
TECPR2
PAPPA2
SESN2
ZNF350
ZNF467
ZNF354C
SSTR2
FSIP1
PPP1R36
MMRN2
RAB37
OTUD7A
PLCXD1
PKHD1L1
RFTN2
SLC25A24
PARK2
MAST4
COQ9
GNA14
CCDC141
TNKS1BP1
FBLN7
C15orf38
SOCS2
B4GALT4
SGSM3
TSPAN4
ELMO1
HOXD11
ARHGAP9
C14orf180
FOXN3
BCL2L11
DAZAP2
ERBB2
NEIL1
MXI1
BEX1
MYOM2
POU6F1
CASP5
LOC728606
C21orf33
GPC6
VPS13D
RAB4B
CTTNBP2NL
LOC100505648
MFN1
PRKCE
LRRFIP2
ALDH6A1
NUDT6
VPS37B
PLCD3
AAK1
GIPC1
FLCN
SLC20A2
ANKRD33B
KIAA0232
VIT
ACVR2A
HERC1
LOC344595
C14orf37
KRAS
COL9A1
C2CD2L
NACAD
IGSF3
ARSA
METTL20
SPECC1L
DMRTA1
PPM1B
SASH1
DCTN1
ZCWPW2
ZNF440
ABCD3
C7orf31
AFG3L2
ENPP6
GK5
TMEM66
COX4I2
NIPAL3
CHMP6
ZNF347
ABL1
CDC42SE2
ATL1
ARHGAP15
SMAD9
CCDC159
ST6GALNAC5
C10orf131
FOXO1
SAR1B
OAF
LOC643733
SOX17
PPYR1
EIF4ENIF1
REV3L
LOC283070
BBS12
ZNF175
SNX1
SRR
ADD2
LOC643837
ZNF85
LOC100507053
KCNA2
HIPK2
BCAM
SCG5
CCDC13
PYROXD1
SOX7
XRCC6BP1
SH2B1
STXBP3
CDKN2C
RGP1
LYSMD3
BMP1
TNIK
MCL1
ANKRD53
FAM18B2
FBXO25
PKNOX2
CHL1
ST6GALNAC3
CLEC9A
HEY1
RIC3
PGPEP1
KLF3
LITAF
SF3B4
MRFAP1L1
TESK2
ZNF385B
NEK1
NUDT10
EMCN
HOXD4
HSPA1L
MAP3K14
ZMYND12
DBT
USP32P1
FAM54B
CCPG1
ALAD
CMAS
AFF1
KLHL8
MEIS3P1
EFHA2
MPP5
PRPH2
SDR16C5
HEXIM1
SYNDIG1
EGLN1
DPP8
MAGED4B
DNAJB14
CYTL1
ZNF684
LOC400043
EPS8
CCDC28A
HECTD2
HEATR5A
SPOPL
ADAMTS7
CYLD
PTGES3L-AARSD1
ECHDC2
MXD4
CHMP1B
TJP1
TMEM127
ECE1
RAB5B
OTUD7B
MICALL2
SLC27A3
VPS37A
PLGRKT
TNNT3
FOXJ2
CACFD1
CRK
TMEM129
C20orf160
FAM227B
CDK15
IGSF11
TRO
C22orf13
MUL1
TXNDC16
NPHP1
GAK
ACPP
LOC653501
GIMAP5
INPP5K
QSOX1
ZNF135
SLC17A7
MPI
FER
LRRC7
CLSTN1
DHRS7C
CAMKK2
UNC5D
MCTP1
LYSMD1
ASB8
LOC643650
JAK2
CHMP2B
MFN2
ARNT
C18orf25
SDHA
SNIP1
PGRMC2
STXBP5
ZNF24
LARP1B
HADH
ZNF788
ZSCAN30
DNAJC13
ARF3
FMO4
CERK
MBD1
CRY2
EPB49
AKNA
KDM4A
CYCS
AMPH
FBXO8
PHACTR3
CLEC1A
ZNF582
SLC44A2
ID2
PNPLA2
SCP2
DHRS4
SMCR7
CPEB3
GADD45A
PIK3C3
PCDHGA9
CCDC60
SLAIN2
ZNF671
ZDHHC15
TIMM21
SAMD11
RBKS
CHFR
NAPG
LOC100506990
SLC25A12
FAM49A
CLIP2
CA8
PRRX2
ERBB2IP
CD244
GABBR1
RPRD1A
FAM59A
FZD8
APBA1
TACR1
NMNAT1
LDLRAP1
ECH1
RSPO1
SNAP91
ZNF829
WASL
TUBB2A
OGDH
FKBP7
LPIN2
DENND6B
CKM
ZADH2
ANKFY1
CPB1
MAPK12
CNTN2
KIAA0913
UBE2G1
CHD9
RHOJ
LOC100506746
NCAM2
HMGCL
PGAP3
TPRG1L
LRRK1
AHCYL1
BCMO1
ZNF596
KLRC1
CBY1
NCOA1
MOB3A
CCDC171
CREBL2
MYZAP
ZNF763
DCAF8
UEVLD
LETM1
PCDHGA10
WDTC1
LOC387647
ZSWIM7
CDKL2
SCAND2
RSPH3
LOC729970
HTR2A
TAB2
KTN1
ZBTB8A
GTPBP1
ZFYVE21
PEG3
ZHX1
PPP1R13B
LOC440297
MGST3
DAAM1
STK17A
CYP2U1
PPARD
CAMTA2
KLK4
PPP3CA
LRRTM2
TMEM175
FAM163A
C8orf47
CRB2
FAM188A
NTN4
HEPH
ZNF658
SH2D3C
ELF2
DOCK5
PLEKHB2
ITGA3
UBB
TDRD7
DUSP19
ENDOV
XPA
ZNF608
SDHAP1
DYNC1LI2
LOC202181
TOX2
AAMDC
PCDH10
CPT1A
ASB7
PHF1
ISL2
GRIN3A
LOC644554
CCDC149
HMGCLL1
FAM21B
TAX1BP1
ACOX3
EVI5L
HS6ST1
TMEM108
MARC1
LPAR3
GPR125
PHACTR1
RXRA
GNA13
ZNF300P1
CRYZL1
ATP8A2
AJAP1
RIPK1
TOR1AIP2
DNAJC18
TOMM40L
GPR162
YPEL4
HADHB
FN3K
TOR1AIP1
C19orf71
GRIA3
CAPN6
CORO2B
CHST7
PAFAH1B1
CFLAR
NCF1B
MIXL1
ZFP37
INTS10
PCCA
NDUFA5
FAM69A
IL17RC
SERINC1
WIPF2
NVL
SLC25A42
ELMOD3
CCDC176
SLC25A48
TBXA2R
CAMK2A
NR1H2
LRCH3
STMN4
MTF1
RSBN1
NOP14-AS1
IRF2
RRN3P3
CSAD
C1QL1
FCRL2
MKRN1
KCTD1
ZRANB2
RBM43
LIN54
AES
RAD52
HIPK1
PACRG
STAG1
CNNM1
CTDSPL
SEMA6C
MTMR9
DGCR2
PANK3
KIAA0240
SCYL3
SCRN3
[truncated: 3,147 more rows]
