# Supplementary material for: Analysis of PANoptosis-Related LncRNA-miRNA-mRNA Network Reveals LncRNA SNHG7 Involved in Chemo-Resistance in Colon Adenocarcinoma
Source: Front Oncol. 2022 May 12;12:888105. doi: 10.3389/fonc.2022.888105 (PMC9133343; doi:10.3389/fonc.2022.888105)
Supplement: Supplementary file 5 [file Table_3.xlsx]

## Sheet: PANoptosis-related lncRNA
AP001610.2
A1BG-AS1
AC021188.1
AL133467.1
AC068580.1
AC099524.1
PTPRN2-AS1
AC107959.1
AC096733.2
AL365361.1
HCP5
AL021707.3
MMP2-AS1
LINC01781
PCED1B-AS1
AC116366.1
KLHDC7B-DT
AC068580.3
AC079921.2
IRF1-AS1
PRKAR1B-AS1
MIR22HG
NRIR
AC011511.5
PELATON
LINC01871
LINC02362
OGFR-AS1
AC007728.2
COPDA1
DBH-AS1
AL157935.1
WAKMAR2
MIAT
AC004847.1
AC015911.3
TRG-AS1
ETV7-AS1
LINC01485
AL139352.1
AL683807.1
AC004687.1
AC246787.2
LINC01857
USP30-AS1
AC002091.1
LINC00528
SERPINB9P1
AC007991.2
LINC01271
U62317.1
AL135818.1
LINC01270
FAM30A
U62317.3
AC004865.2
C10orf55
LINC01679
ITGB2-AS1
AC015819.1
AC022034.1
LINC00996
AC083862.1
AC090559.1
AC004494.1
PSMB8-AS1
AC008105.3
AC022706.1
AC243960.1
AC009950.1
AL445490.1
AC244205.1
ECE1-AS1
ENTPD1-AS1
LINC01181
AL512306.3
AL133445.2
LINC02126
AC006064.1
RBM38-AS1
AC104825.1
FOXD2-AS1
LINC01429
SRGAP2-AS1
WWC2-AS2
AC020703.1
LCT-AS1
AC004233.2
LINC01686
AC090515.5
AC087627.1
AC124276.2
MRGPRF-AS1
AC091180.2
AP000941.1
AC087286.2
STXBP5-AS1
AC022509.1
AL139220.2
AC090948.2
AC027682.5
AC122129.1
ADAMTSL4-AS2
LINC01615
LINC02812
GRIK1-AS1
MINCR
DNM3OS
AC093281.2
AC008050.1
EDIL3-DT
MIR223HG
AC116651.1
PDE2A-AS2
AL354811.1
C7orf69
FRMD6-AS1
AC008687.2
LINC00656
L3MBTL4-AS1
RUNX3-AS1
HECW2-AS1
LINC02073
IRAG1-AS1
AC092535.5
AC011373.1
MEG8
PRR34
IFNG-AS1
ATP2B1-AS1
LINC02528
LRRK2-DT
IL21R-AS1
AC019254.1
LINC01711
GAS1RR
AC245884.11
AL357054.4
LINC01415
AC114752.1
AC004921.1
AC078850.1
PAXIP1-AS1
LINC00924
AC025280.1
LINC01465
HOMER3-AS1
AL049840.4
AC002480.2
AL359532.1
LINC02091
LINC02611
MGC16275
AL109976.1
TEX26-AS1
AL139147.1
AC035139.1
AP001922.3
AC069360.1
AC073172.1
AC087636.1
AC010768.2
BHLHE40-AS1
AP000919.3
AC079793.1
AC018552.2
AL137789.1
LINC01093
AL513327.1
AC007598.1
LUCAT1
LINC01338
CELF2-AS1
AC100788.1
Z97989.1
AC093627.6
AL449983.1
MHENCR
LEF1-AS1
RFX5-AS1
SLC7A11-AS1
AL365203.2
LINC02381
AC087477.2
AC112721.2
SRD5A3-AS1
AC025754.1
AC087521.1
LINC02550
AC108463.2
AC006547.1
LINC00641
LINC02195
AC104794.3
AC025165.1
AC004160.1
SH3BP5-AS1
LINC01587
AC245128.3
AC002480.1
IL6-AS1
DIRC1
PRRX2-AS1
MIR497HG
CFAP58-DT
AC007406.3
AC244453.3
ROR1-AS1
LINC00472
AC244453.2
AC025171.1
AC106876.1
LINC02829
C20orf197
AC133644.1
AC004466.3
AC090617.2
AL031651.2
AL031429.2
AC116158.2
LINC02273
AC087501.4
AC006262.2
AL139022.2
AC007000.4
HIF1A-AS3
AC087645.2
AC026202.2
AC100830.2
LINC02298
BACH1-IT2
AC100871.2
AC009495.2
C2orf91
AC027237.3
AL133230.1
LINC00578
AC108749.1
LINC02796
AC079380.1
SPATA13
AC006033.2
LINC00937
AC021127.1
AC090197.1
AC100849.1
AL137071.1
AC110995.1
LINC02515
AC104461.1
AL121985.1
AC138028.2
LINC01150
AF165147.1
AC138207.5
AL590428.1
MIR4435-2HG
AC092376.2
AL158211.1
AC017076.1
RNF144A-AS1
AP003071.4
AL353593.2
AC009542.1
LINC00517
AC016747.1
MSC-AS1
AC015819.2
LINC01506
LINC02085
AC010904.2
FBXO30-DT
ADAMTS9-AS2
DPYD-AS1
AC055811.1
AJ009632.2
PRICKLE2-AS1
RASSF8-AS1
AL137026.1
AL162457.2
AL135818.2
AC006272.1
AP003721.2
AC023796.2
KHDRBS2-OT1
AC008467.1
AC007362.1
AC064875.1
AJ011932.1
AC009093.1
AC013460.1
LINC00565
XXYLT1-AS2
AC137932.2
AC108449.2
AC092145.1
CHROMR
AC090136.3
AC092652.1
AC125437.1
AL359095.1
AC011586.2
LINC01010
AP005059.2
CERNA1
AL133415.1
AC008149.1
LINC00922
U73169.1
AC011595.1
TRBV11-2
LINC01934
TNK2-AS1
AP000692.1
KRT7-AS
FIGNL2-DT
SLC6A1-AS1
CFLAR-AS1
AL049775.3
LINC01655
LYST-AS1
AC024075.1
PPFIA2-AS1
AF111167.2
CEP250-AS1
MEG9
AC009549.1
LINC00543
LINC00941
AC008760.2
CFAP61-AS1
TGFB3-AS1
AC090877.2
TET2-AS1
AL162414.1
AC013437.1
AC066613.1
AC012313.3
AC026782.2
AL844908.1
AC027288.3
MEIS1-AS2
AP000763.3
AC027514.2
AC004817.3
PRICKLE2-AS3
AC129507.1
AC112715.1
AL137186.1
AL158832.1
LINC02884
AC084757.3
AC004466.2
SH3RF3-AS1
LINC01537
LINC00519
AC090825.1
LAMA4-AS1
AP000695.1
AP003071.2
AC078889.1
TMEM26-AS1
PCOLCE-AS1
AC079921.1
AC010175.1
HMGA2-AS1
WDR86-AS1
ADAMTS9-AS1
AL592431.1
LINC00891
AL122035.1
AC021594.2
AC060234.2
AC093627.4
LINC02391
AC012050.1
AC078942.1
AC092746.1
AC106786.1
AC008753.2
AC008537.2
LINC02015
AP003557.1
AC019205.1
MAGI2-AS3
AC093567.1
AC012313.5
AL160313.2
PPM1F-AS1
AC009690.2
AC144450.1
AL355916.1
AC105450.1
LINC02256
AC112721.1
AC008680.1
AC243965.2
AC080013.1
AP000919.1
COL4A2-AS2
SAP30-DT
AC097634.3
AP005264.1
CHL1-AS1
AC131956.2
AL121748.1
DAAM2-AS1
AC078906.1
AC060234.3
OSMR-AS1
AC114760.2
AC007541.1
CNIH3-AS1
POT1-AS1
AC090796.1
GK-IT1
AC106882.1
AC011595.2
LINC02656
MYOSLID
GIHCG
AC026782.1
AL731563.2
AC026369.2
DUBR
LINC02035
AC068481.1
AL035530.2
AL117190.1
AC018529.2
AC010186.3
AC018755.4
CEBPA-DT
AL139393.1
HID1-AS1
AC011352.1
AC011352.3
AC068473.3
ADPGK-AS1
AC117453.1
PRICKLE2-DT
AF015262.1
MIR200CHG
DIRC3
AC105150.1
AL157871.5
AC011726.1
GATA6-AS1
C8orf31
AL590385.2
AC007278.2
AC084398.2
AC011899.2
AC018529.1
AC026470.2
IATPR
CYP1B1-AS1
AC108463.3
AC090213.1
IL12A-AS1
LINC02863
AC044781.1
CASC15
LINC01060
PAXBP1-AS1
KIRREL1-IT1
LINC01050
AP002954.1
AP001063.1
AC103746.1
PIK3CD-AS1
ZNF667-AS1
SLC12A9-AS1
AC239802.1
AC116158.1
LINC02773
AL031658.1
AL606834.2
AC130469.1
AL592494.2
RUFY1-AS1
FAM66C
AC092484.1
LINC02285
AP000755.1
LINC01705
LINC02185
HLA-F-AS1
AP003973.2
AC010226.1
ETV5-AS1
AC066613.2
AL391832.3
AL357992.1
AL691447.2
LINC02422
AL136084.2
AC010247.1
AC025040.1
LINC02408
AC253536.3
RBM5-AS1
AC080038.1
LNCSRLR
AC002091.2
LINC02084
AC073912.1
PSMD6-AS2
AC007278.1
AC016152.1
SETBP1-DT
AC026355.3
ACTA2-AS1
NR2F2-AS1
AL133371.2
LINC02345
LINC02207
AC009228.1
AC006059.1
AC013451.2
AL122125.1
AC011676.2
NRXN2-AS1
AC069023.1
AL078604.2
AL353152.1
MIR1915HG
AL353593.1
LINC01197
AC026333.3
AC012181.2
LINC01684
NFE4
LINC01828
AC018752.1
LINC01235
AC025569.1
AC005261.2
AC147067.2
AC022150.4
LIMS1-AS1
MEF2C-AS1
AC022816.1
AC099066.2
AC091493.1
SOCAR
AP000462.2
AP001189.5
MIR155HG
AC107021.1
AC000403.1
SIRPG-AS1
AC011912.1
AC068254.1
AC007365.1
RFX3-AS1
AC124248.1
AP000695.2
AC099489.3
LIFR-AS1
AL450998.2
AC104779.1
ZEB2-AS1
AF127936.1
LINC01127
LINC00243
AL356056.2
LINC01629
A2M-AS1
AC091814.1
LINC02157
AC092608.1
Z97200.1
AC022424.1
HAND2-AS1
LINC01583
ANKRD44-AS1
AC010261.2
AC037198.1
AC087477.5
AL049840.7
LINC02798
AC009093.2
AC017048.3
LINC02705
FAM167A-AS1
AC023510.2
ST3GAL6-AS1
FAM225B
AL049838.1
AP005131.6
AC083964.1
LINC01480
LINC02376
AC026310.2
AC105105.3
AC087392.1
AL139351.1
AC013457.1
AC007998.3
LINC01117
AC134312.1
ZFHX4-AS1
AC138207.1
AP006623.1
AC087623.1
AC079313.1
AC131254.1
AC007780.1
C9orf139
LINC01929
AC008083.4
AC022509.3
SPART-AS1
AP003774.2
AP000915.2
LINC00310
AC023282.1
AL008638.1
LINC01894
AP002761.3
AC005224.2
LINC00327
DNAH10OS
TGFB2-AS1
AC008750.1
MCTP1-AS1
AC105105.1
AC027097.2
AP001528.1
BX322234.1
LINC02539
AC124067.4
AC010247.2
LINC02257
AC093423.2
LINC02446
AC020913.3
LINC01354
AC068473.4
SYNE1-AS1
HLX-AS1
LINC01048
AC022778.1
LINC02605
AC025164.1
AC060766.7
EGFLAM-AS4
IL10RB-DT
AC092809.2
AC011510.1
AC007728.1
APCDD1L-DT
AL157392.1
DPYD-AS2
AC104232.1
AC145098.1
TEX41
AC109479.1
CARMN
AC018450.1
MEG3
LINC00861
AP003548.1
AL161725.1
AC007991.4
AC008083.3
SAMMSON
MBNL1-AS1
LINC01936
AC087854.1
AL390760.1
LINC00189
AL109924.1
LINC02328
AC011998.2
AC009093.4
LINC02555
IL21-AS1
DOCK4-AS1
FER1L6-AS1
AL035530.1
AC007569.1
NR2F1-AS1
PLCL2-AS1
AC004702.1
AC005291.1
AC006160.1
AL157871.2
AL139022.1
AL121832.2
AC113346.1
AC009486.1
LNCOG
AL731567.1
AL606834.1
GRK5-IT1
AP003555.1
AC079210.1
LPP-AS2
AC012181.1
AC121247.1
LINC00707
AC092800.1
AC013451.1
AC021546.1
DTNB-AS1
PCAT19
MIR99AHG
DISC1-IT1
NPTN-IT1
GAS6-DT
AC007336.2
AC007750.1
AC092120.1
AC087491.1
AL139407.1
ADAMTSL4-AS1
AC021739.3
AC060766.6
EML4-AS1
GSEC
AC015909.2
AL445309.1
BNC2-AS1
AC004112.1
AP001471.1
MNX1-AS1
AC005342.2
BACH1-IT1
GK-AS1
MYHAS
FLG-AS1
TCF7L1-IT1
HIF1A-AS1
AL157394.1
CACNA1C-IT2
RFPL1S
AL162424.1
LINC01561
LINC02397
LINC00987
COL5A1-AS1
AC123595.1
LINC02847
AC026355.2
AL133342.1
AP001189.1
LINC01960
AP005899.1
SLC12A5-AS1
AL356124.1
AC004846.1
AC112496.1
AC069366.2
AC009227.1
AC106881.1
LINC01140
AC012368.1
AC105384.1
RPS6KA2-IT1
AL117336.1
AC005082.1
LRRC8C-DT
AL008729.1
AC008957.1
LINC02519
AC004988.1
AC079209.2
LINC00582
LINC01614
AC096708.2
AL391422.4
AC130371.2
GORAB-AS1
LINC00216
AC023301.1
AP003071.3
SIDT1-AS1
LINC01128
AC009133.3
AC079298.3
GLCCI1-DT
AL627309.5
NEXN-AS1
AC048341.1
PAXIP1-AS2
LINC01283
AC006262.1
AC245041.2
AC104083.1
LINC00989
LINC02454
AC010333.1
AC083967.1
AL355916.2
AC093801.1
VIM-AS1
CYTOR
SEPTIN4-AS1
AC005291.2
AC026369.3
LINC02785
LINC02006
MIR100HG
AL359220.1
NARF-IT1
LINC01281
ARNTL2-AS1
AC084871.1
AC020634.2
AL359091.4
CADM3-AS1
SDK1-AS1
AC012254.3
LINC01914
AC067945.2
CCDC144NL-AS1
AP006219.1
LINC02139
DANCR
AL445423.1
FAM157C
OVCH1-AS1
AC011825.2
AC025048.1
AL137186.2
Z99289.1
AC104117.3
AL135960.1
AC135178.4
AP000662.1
AC004160.2
AC023794.1
LINC00877
AC011377.1
AL158166.2
AC073115.1
TENM3-AS1
AC093278.2
LINC00968
AL132642.1
AL355102.1
LINC01315
AC104350.1
AC090617.4
INHBA-AS1
MACORIS
AC022164.1
LINC01503
AL583785.1
AC018607.1
AC055811.3
U62631.1
ZNF8-ERVK3-1
AC243960.3
LINC01366
AL161785.1
SENCR
LINC01142
AC006159.1
AC003986.2
LINC02202
PRICKLE2-AS2
LINC01943
CT69
AC234775.3
AL031429.1
AC243829.4
AC007298.2
ZMIZ1-AS1
C1RL-AS1
AC034199.1
AC022784.5
AC004817.4
AP003555.2
AC090409.1
AC105046.1
AP001107.5
AC090125.1
AC004917.1
LINC02828
LINC01215
AC008972.1
AC008759.3
RAP2C-AS1
LINC01303
LINC01546
AC007671.1
AL356108.1
AP000894.2
LINC00702
RERG-IT1
AC022098.1
AC073912.2
LINC01352
LINC01094
AL139807.1
HLA-DQB1-AS1
THCAT158
AP001434.1
LINC00601
AC024603.1
FAM225A
AL645568.1
AL662889.1
AC008972.2
AC017101.1
AL049775.1
SFTA1P
AC064801.1
LINC02289
AC007673.1
NAV2-IT1
AL157702.2
LINC02158
AP001189.3
AC072022.1
AC002456.1
ARAP1-AS2
AC093627.3
LINC00862
AC144831.1
AC109587.1
LINC00900
DPYD-IT1
AC087392.5
FOXP4-AS1
IL6R-AS1
GSN-AS1
AC025171.2
FNDC1-IT1
AL354919.2
AL356417.2
LINC02584
ARHGAP15-AS1
AL035409.1
LINC02099
TPRG1-AS1
AC079209.1
AC022126.1
AC106037.3
AC034238.1
APOA1-AS
AC023158.1
AC073130.1
AC092674.1
SNHG26
AC039056.2
AC091182.1
AP001094.2
AC133106.1
AC025917.1
AC060766.4
AL049840.2
RHOQ-AS1
AL139393.3
LINC02587
AL139339.1
AC022467.1
AC100793.3
LINC01116
AC025809.1
AC009320.1
AC009159.3
AL157895.1
LINC01638
AC069549.1
AL589935.1
AC010894.3
AC004147.1
AC096708.3
CARD8-AS1
AC007384.1
AC004888.1
AC114284.1
AC005224.3
AC099550.1
AL022067.1
ZKSCAN7-AS1
MIR3945HG
AC079584.2
LINC00398
AL512310.2
AL590226.1
AC104126.1
LINC00882
AP003472.2
AC110597.1
AC025171.5
AC022601.1
AC005838.2
AC093583.1
AC016396.2
AC015969.1
STARD4-AS1
AF131216.1
AC099520.2
LINC02544
LINC02461
AC007881.2
AL391121.1
L3MBTL2-AS1
LINC01678
LINC00839
AC010768.1
AC134312.5
WNT5A-AS1
AC069209.1
AC074286.1
AC026904.2
AC005632.3
LINC01619
ACAP2-IT1
LINC02649
VCAN-AS1
HOXB-AS1
AL109741.1
AC017033.1
AC009119.1
ALOX12-AS1
LINC00840
LINC00506
ZNF582-AS1
AP001056.1
AL049840.5
AL606534.1
MKNK1-AS1
AC021594.1
AC073115.2
LINC00211
PINK1-AS
CTBP1-DT
BX640514.2
AC092368.3
LINC00294
FP671120.4
AC080112.1
AL662844.4
AC090587.2
AC007996.1
ECI2-DT
AC092295.2
AC023509.1
AL691432.2
SCARNA9
AC005288.1
AC005332.6
BAIAP2-DT
AL450326.1
AL512408.1
PICART1
AC104024.2
FGD5-AS1
SNHG25
UBE2R2-AS1
TNRC6C-AS1
STARD7-AS1
AC011476.3
EBLN3P
ZNF22-AS1
AP001160.3
AC112220.2
NRAV
AC023024.1
AC010327.6
NOP14-AS1
LINC00909
LINC01011
PTOV1-AS1
AC010503.5
AC026471.1
LBX2-AS1
AC132938.4
AC104109.2
AC108134.2
FAM111A-DT
AC022916.1
AP001372.2
AC017100.1
AC027307.2
LINC00863
AL121944.2
LINC01137
AC127521.1
TNFRSF14-AS1
LINC01521
AC068870.2
OIP5-AS1
LOXL1-AS1
LINC02038
AC037459.2
AC009779.2
AC007114.2
AC092839.2
AC103810.5
Z98885.3
AC002383.1
AL121957.1
AL360270.2
AC024681.2
AL031710.1
AC034234.1
LINC02747
USP3-AS1
AL117382.3
AC009145.3
AC007557.2
MRPL20-AS1
AC091946.2
AL162386.2
AP002518.1
AC027228.1
RBMS3-AS1
AC130895.1
AC103702.1
AC087276.1
NAV2-AS3
TSPAN18-AS1
DMD-AS3
AL035634.1
AC013549.3
AL157402.2
LINC02595
AC092839.1
AL049646.1
AC026770.1
AC113398.2
AC026367.3
AL353804.2
AC092162.2
AC103794.1
AL365273.1
LINC02358
ZNF630-AS1
AC027130.1
RRS1-AS1
AC104462.2
AC124312.2
MTOR-AS1
AC020663.1
AL355483.2
AC073575.1
AC005899.5
AP000766.1
Z84468.1
BICRA-AS1
AC019080.5
MAPK10-AS1
AC104232.2
AL031663.3
AL356276.1
AC008395.1
AL451070.1
AP001825.1
ATG10-IT1
AL589946.1
AC016542.1
AC022613.3
AL353742.1
AC096732.1
AC090772.1
AL365356.1
AC025031.1
AC022166.2
AC015911.5
AC103796.1
C15orf54
AC016831.1
LINC00596
AC011939.2
AC093865.1
LINC00311
AL590867.1
AP001001.1
AC006538.3
ABCC5-AS1
AP005131.4
AC087878.1
AC010422.4
Z97652.1
AL513188.1
AC002306.1
LINC00626
AC018946.1
AC092666.1
AC008534.1
AC096564.1
AC007529.1
DHDDS-AS1
AC087286.4
AC067852.2
AC011120.1
AP003086.2
AC025575.1
AC008937.3
DIRC3-AS1
AC011284.1
AC010486.1
AL513548.3
AC005520.3
AL445489.1
AP002812.5
FO680682.1
AL359853.2
AC087260.1
AC013714.1
EGFLAM-AS2
AL049835.1
ASTN2-AS1
AC012447.1
AC008406.2
DLEU2L
AC110760.1
AP000897.2
AC022726.1
PRKX-AS1
AC103853.1
RASA2-IT1
AL591623.1
AC018878.1
AC113349.1
AC079035.1
AL391335.1
AC090971.3
AC022898.2
AC022537.1
CACNA1C-AS3
AF181450.1
AC008507.2
AC107896.1
CFTR-AS1
AL357568.1
AC130650.1
SMAD1-AS1
AC091047.1
AP002884.1
LINC00102
AC005480.1
AC097382.1
AL078599.2
AC084082.1
AC009268.2
AC012555.2
AL078459.1
NPSR1-AS1
AC090559.2
AP000919.2
AC073167.1
AC025043.1
AC090971.6
AP001020.3
AC009299.2
LINC02516
AIRN
AL049830.3
Z99758.1
AL360091.3
AC090241.3
AL121890.2
LINC01409
AC020611.2
AP002892.2
AC017071.1
AC116096.1
CELF2-AS2
AC110603.1
AL157359.1
AC107909.1
AC069079.1
AL360169.1
CLIP1-AS1
AL357873.1
C5orf66-AS2
AL354977.2
AP001970.1
AL109838.1
TSPAN9-IT1
AC008474.1
AL357793.2
AP001172.2
ZMYM4-AS1
AC007216.2
AL137856.1
CAVIN2-AS1
AL133485.2
SPATA13-AS1
AC021237.1
KCNQ1OT1
AC010547.3
FBXW7-AS1
AC011586.1
AC096576.2
PCDH9-AS3
AL109946.1
AL359880.1
GPC6-AS2
AL355303.1
AL353699.1
AL512444.1
Z97198.1
AL121672.1
AC024267.4
LINC01729
PDZRN3-AS1
AC069228.1
AP003696.1
AC007298.1
NAALADL2-AS3
AC021851.1
AP001469.1
PCCA-AS1
AC023906.5
SDCBP2-AS1
AKT3-IT1
AC068286.1
AC233702.7
AC009754.1
HMBOX1-IT1
AL022323.4
PARM1-AS1
AC004223.2
AC025741.1
AC104564.5
AC092127.2
AC244093.4
Z99289.3
AC007496.1
AC006566.1
AC108472.1
AC118555.1
AP000844.1
AC093019.2
MESTIT1
RAB11B-AS1
SND1-IT1
TCF4-AS1
AC007906.1
MECOM-AS1
AL139246.5
AC005730.3
AC073651.1
AC079193.2
AC073592.1
AC103810.2
NDUFV2-AS1
AL158825.2
ALG9-IT1
AC103853.2
ZNF385D-AS1
FREM2-AS1
AL133227.1
AC073130.2
AC023481.1
AC016027.3
AP005131.7
AL022323.3
ARHGEF9-IT1
RAI1-AS1
AC007314.1
LINC01147
AC008957.2
AL355075.1
AC022960.2
AC016027.2
AC007622.2
AL024474.2
AC134775.1
AC139792.1
AL157395.1
PCA3
AC040169.3
AL158071.4
DIAPH2-AS1
AC079336.2
AL110115.1
AC136285.1
AC069029.1
AC024382.1
AC026124.2
AC091153.2
AC091117.2
AL133260.2
AL050343.2
AC090220.1
AC110491.2
TCEAL3-AS1
AC011405.1
KCNMA1-AS2
AC068790.3
AL392089.1
PKIA-AS1
AC144521.1
AC121338.1
AC009065.2
AL162724.1
LINC02344
AL392048.1
AP003128.1
AC073569.3
AC012414.4
AL162253.1
AC058791.1
LINC02112
AC109361.1
AL731575.1
AL359697.1
AL451064.1
AC106873.1
CLYBL-AS2
AC079336.4
AL157938.2
AF130359.1
ITPKB-IT1
NLGN1-AS1
AC092111.2
AL645504.1
AC005912.2
AC012404.1
LINC01603
AL162390.1
AC087439.1
RBMS3-AS2
AC114546.2
ENOX1-AS2
ZBTB20-AS3
MIR133A1HG
ERCC8-AS1
AC136424.1
AC104590.1
DENND6A-AS1
LZTS1-AS1
AC245014.3
AC016493.1
AC020718.1
AL669831.2
AC087501.1
REV3L-IT1
CLYBL-AS1
ZBTB20-AS2
AL160286.3
DLG2-AS2
AC080013.4
AC025038.1
AC022898.1
PLCE1-AS1
Z97192.3
AC074032.1
AC053513.2
AC000120.2
FGF14-IT1
AL121759.1
AC243773.2
AL133243.3
MRAP-AS1
AC027279.2
AL133480.1
AC110792.2
AL355483.3
AC022447.3
AC080162.1
THOC7-AS1
AL136115.2
AC007431.1
HECW1-IT1
AC005072.1
AC017002.2
AC004054.1
AC083806.2
AC145146.1
AL031772.1
AC103739.2
AC244093.3
AC117500.2
AC099313.1
AC079336.3
NAALADL2-AS2
C1orf195
GSTCD-AS1
AC005034.2
AC023161.1
LINC01195
AC114763.2
PTPRJ-AS1
AC104982.2
AC117465.1
AL138808.1
AC012557.1
AC006504.2
AL360169.2
CYP2U1-AS1
MYCBP2-AS1
AL021328.1
FAM53B-AS1
AC068790.7
LINC02196
AC112503.2
AP001775.2
AC097717.1
AC134349.1
AC096741.1
AC087749.2
AC022929.1
AC090948.1
AL589990.1
AC013391.2
RNF216-IT1
AC109597.2
EDRF1-AS1
AC073530.1
FAF1-AS1
AC103691.2
AP001429.1
AC007390.1
AC090337.1
KDM7A-DT
AC091053.2
PBX1-AS1
AC092574.2
AC016644.1
SGSM3-AS1
AL365318.1
ITCH-AS1
N4BP2L2-IT2
AC009145.1
AC012213.3
AC111194.2
AC022395.1
SALRNA2
AC026725.1
AP002812.3
AP000654.1
AL078645.1
MACC1-AS1
AC027808.2
LINC02131
AL159174.1
FBXO36-IT1
AC007342.1
AL596087.3
OSBPL10-AS1
MAGI1-AS1
AC018511.2
AC020661.3
AL356756.1
AC004672.1
AL049820.1
AC005828.1
AC021231.1
AL356277.3
AC010261.1
WARS2-IT1
AC012568.1
KIF5C-AS1
AC132807.1
DIAPH1-AS1
AP005210.1
AC007347.1
AC073964.1
AL031005.1
AC092338.2
AC002064.2
AC027279.1
SOX5-AS1
AL513185.1
NECTIN1-AS1
AL731563.3
AC009065.5
AP001007.1
AC004594.1
NCKAP5-AS1
AC008937.2
AC010609.1
PLCH1-AS2
AL450344.3
AL136987.1
AC127164.1
AC074366.1
AC107031.1
AL355001.2
AC004691.1
ARHGEF3-AS1
AC136424.2
TRAF3IP2-AS1
HNF4A-AS1
AL157938.3
SEMA6A-AS1
MADD-AS1
AC112196.1
PHACTR2-AS1
AF131215.2
AC026124.1
AC009159.2
AC092681.2
AC091044.1
FOXN3-AS2
AC084757.2
AC011753.2
AC104984.2
AP001350.1
AL450003.1
ADGRF5-AS1
AL031595.3
AC008569.2
AL360093.1
AC010524.1
AC027544.2
FLJ46284
AC099811.5
AC010680.2
AL138787.2
AC010320.2
AC022400.2
AC092127.1
AC008659.1
AC012379.1
AC012370.1
AL049539.1
AC026894.1
AL513210.1
AC110769.1
RMDN2-AS1
AL135790.1
AL031770.1
AC107982.2
AL158163.1
LINC01280
AL359851.1
AL035427.1
LINC01364
AC022154.1
AC007285.1
AF117829.1
AC090772.2
AC110813.1
AC097716.1
AL138916.2
AC013549.4
AC010320.4
AL445123.1
AC007599.2
AL121652.1
AC048380.1
AL358075.1
AL133284.1
AC124283.3
AL451047.1
LACTB2-AS1
AL513412.1
AC055733.2
AC018557.2
AC100839.1
TMEM75
AL359922.2
AC010997.3
RSF1-IT2
AC107068.1
ATP11A-AS1
EIPR1-IT1
LINC01108
AC011444.2
AC007216.1
Z95624.1
AC002558.3
AL390961.2
AL356481.2
PARP11-AS1
AC020908.3
AC012404.2
AC015727.1
NCOA7-AS1
AC106053.1
AC012409.2
BCL2L1-AS1
Z93022.1
AC004217.1
AC007494.2
AC124069.1
TMLHE-AS1
AC080013.3
AC005920.2
CARS1-AS1
AC078955.1
AC005746.3
AC005757.1
AC006141.1
AC013564.1
AC067817.1
AC010978.1
LINC00324
AC048344.4
AC015983.2
AC093535.1
AC007878.1
AC015849.4
AC244131.2
SHANK2-AS3
AC009269.5
AP003043.1
AL035078.1
AC022960.1
AC000372.1
AC010132.4
AL138759.1
AC004943.1
AC009686.1
PHKA1-AS1
AL050320.1
AF131215.4
LINC02836
LINC01209
AC068790.4
AC110792.3
RERG-AS1
AC095032.1
AC104984.5
AC034229.1
AC092718.1
SOS1-IT1
AC130651.1
ARHGAP26-AS1
AC020978.7
AC011443.1
AL138955.1
AC018511.1
AL049828.1
AC007731.3
PDCD4-AS1
CPEB2-DT
RAPGEF4-AS1
AC024475.1
AC069257.1
AL450344.2
AC078950.1
AC004023.1
AC007496.2
PLCH1-AS1
AP001172.1
AL161644.1
AC107909.2
CFAP44-AS1
AC090617.1
AL590723.1
AC113146.1
AC078962.1
AC090518.1
AC093591.2
AC093690.1
AL390783.1
AC020663.3
AC103876.1
NFIA-AS1
AC025030.2
AC068025.2
LUARIS
AC027335.1
MAL2-AS1
AC011853.2
AL121989.1
AL591212.1
AP005136.3
LINC02388
AC005726.2
AC007064.2
AL355336.1
LINC01266
PTPRK-AS1
SHANK2-AS2
PLAC4
LRRTM4-AS1
AC006270.1
LINC01789
AC037487.1
AL589863.1
AP001011.1
AL136979.1
AC068473.2
MRTFA-AS1
AC114980.1
ITCH-IT1
SEMA5A-AS1
AC016292.1
AP005131.5
AC092801.1
AL035448.1
AC092828.1
DOCK9-AS1
AC005261.1
AC096576.3
AC096733.1
AC023794.4
AC100827.4
AP002815.1
AC092653.1
SHANK2-AS1
AC010468.1
AC024940.5
AC099811.4
AC100800.1
AC013286.1
AL354794.1
MAGI2-AS1
AP005131.1
SMAD5-AS1
AC068533.3
AP000866.6
AC093388.1
TP53TG1
AC009313.1
AC007333.2
AC087893.2
LINC00678
RABGAP1L-IT1
SPIN4-AS1
AC080188.1
AC004039.1
NAV2-AS2
AC011247.1
AC130650.2
AC106801.1
AC131210.1
SLC9A9-AS2
AC108693.2
AC015923.1
AL732323.1
AC100763.1
AC027808.1
ASAP1-IT2
AC007001.1
AP002439.1
LINC01843
AC009142.1
AC104958.1
AC068888.2
AC004014.1
AC107398.2
AJ006995.1
LINC01845
AP002993.1
CACNA2D1-AS1
AC109992.2
AL137025.1
AC020612.3
AC005522.1
AC011933.2
AC008264.2
AC112250.2
AC036222.2
AC127522.1
BTBD9-AS1
AC120349.1
LATS2-AS1
AC005692.2
LINC01832
AC090181.2
AC009396.1
ANKRD44-IT1
PRKAR2B-AS1
AC005070.3
AC017007.5
AL161909.2
KANSL1L-AS1
AMMECR1-IT1
AC133065.1
CCAT2
AC090519.2
LINC02316
AC006249.1
LINC01359
AC010401.1
AC011389.1
FANK1-AS1
AC090673.1
AC005828.2
AC005592.1
AC006581.1
LARGE-IT1
AC092140.1
AP001094.3
AC092338.1
AL162171.3
AC006116.6
STARD13-IT1
AL138963.1
AC010168.1
SHROOM3-AS1
Z94721.2
AL034405.1
CRPPA-AS1
AC011601.1
NHS-AS1
AC024084.1
AC008915.3
AC022540.1
AC079075.1
AC022272.1
ITPKB-AS1
AC009948.1
AC138207.7
LINC01376
PITPNM2-AS1
FTX
AC007003.1
AC022469.2
AL162734.1
UMLILO
AC139100.1
AC084782.2
AL022323.1
TTC3-AS1
AL117341.1
AL023581.1
AL669841.1
AC010082.1
LINC00612
PDE4B-AS1
AL355835.1
LINC02250
AC099811.1
AC005034.5
SDAD1-AS1
AC008649.2
SEC62-AS1
ANKRD33B-AS1
AP003785.1
AL136980.1
AC084824.3
AL357793.1
AL157392.2
AC093849.1
AC025752.1
AC022893.3
AC093879.1
AC092296.1
AC009303.3
AC024610.2
AC072039.2
AC010632.2
AC011462.3
AC112512.1
AC132219.1
MYB-AS1
AC087521.2
THRA1/BTR
AC008147.2
AC025211.1
DLEU1
AP002892.1
AC011239.1
MCM8-AS1
AL607028.1
AC025287.1
ERI3-IT1
AP005131.3
AC008948.1
AL139118.1
AC007533.1
AC010300.1
AC135279.4
GPC6-AS1
MYCBP2-AS2
AC063965.2
FOXP1-IT1
AL139120.1
AC008073.2
AC005695.2
AC108727.1
HS6ST2-AS1
AC084024.1
DIAPH3-AS1
AC079915.1
DIP2A-IT1
AC107993.1
AL606537.1
ZNF451-AS1
AC245884.10
AL033379.1
AC110048.2
CNOT10-AS1
AC092343.1
PRKCE-AS1
AL390195.2
AL136146.2
LINC01637
AC007370.1
AC068234.2
LDLRAD4-AS1
AC105206.1
AL442638.1
AC105760.1
LARGE-AS1
AC007823.1
AC009563.1
AC020978.3
AC007319.1
AC073571.1
ACSL3-AS1
AL596218.1
AC018693.1
STARD13-AS
[truncated: 5,393 more rows]
